# Supplementary material for: Deterioration of Intended Target Volume Radiation Dose Due to Anatomical Changes in Patients with Head-and-Neck Cancer
Source: Cancers (Basel). 2021 Aug 24;13(17):4253. doi: 10.3390/cancers13174253 (PMC8428222; doi:10.3390/cancers13174253)
Supplement: Supplementary file 1 [file cancers-13-04253-s001.zip]

Archive with 1 entries (1 files):
- cancers-1298392-supplementary.pdf
